# Supplementary material for: The Effect of Arabinoxylan and Wheat Bran Incorporation on Dough Rheology and Thermal Processing of Rotary-Moulded Biscuits
Source: Foods. 2021 Sep 30;10(10):2335. doi: 10.3390/foods10102335 (PMC8535077; doi:10.3390/foods10102335)
Supplement: Supplementary file 1 [file foods-10-02335-s001.zip]

Archive with 1 entries (1 files):
- foods-1370654-supplementary.pdf
